# Supplementary material for: Ultrasound Imaging in Predicting the Autograft Size in Anterior Cruciate Ligament Reconstruction: A Systematic Review and Meta-Analysis
Source: J Clin Med. 2022 Jul 4;11(13):3876. doi: 10.3390/jcm11133876 (PMC9267791; doi:10.3390/jcm11133876)
Supplement: Supplementary file 1 [file jcm-11-03876-s001.zip]

Archive with 1 entries (1 files):
- jcm-1765873 Supplemental-Material.pdf
